# Supplementary material for: Biofluid Metabolomics and Lipidomics of Mice Exposed to External Very High-Dose Rate Radiation
Source: Metabolites. 2022 Jun 4;12(6):520. doi: 10.3390/metabo12060520 (PMC9228171; doi:10.3390/metabo12060520)
Supplement: Supplementary file 1 [file metabolites-12-00520-s001.zip]

Archive with 2 entries (2 files):
- Supplementary File_1.xlsx
- Supplementary_Figures.pdf
