# Supplementary material for: Biofluid Metabolomics and Lipidomics of Mice Exposed to External Very High-Dose Rate Radiation
Source: Metabolites. 2022 Jun 4;12(6):520. doi: 10.3390/metabo12060520 (PMC9228171; doi:10.3390/metabo12060520)
Supplement: Supplementary file 1 [file metabolites-12-00520-s001.zip › Supplementary File_1.xlsx]

## Sheet: Sheet2
Lipids that were significantly different from the control group in mice exposed to a reference dose (0.7 Gy/min) or a very high-dose rate (VHDR) (7 Gy/sec) at a total of 3 Gy at 1 and 7 days. High-lighted cells correspond to groups significantly different from the control group
Treatment	.	Q1	Q3	Con	Reference 1 d	Reference 7 d	HDR 1 d	HDR 7 d	C.V.(%)
	.	.	.		0.7 Gy/min	0.7 Gy/min	7 Gy/sec	7 Gy/sec
1	CE(20:4)	690.6	369.4	13.292±0.874	16.323±0.985	10.957±0.817	18.418±2.366	7.293±2.586	14.6347
2	CE(22:6)	714.6	369.4	4.942±0.845	8.346±0.535	3.113±0.798	7.365±0.811	2.711±0.933	26.0966
3	HCER(16:0)	700.7	264.4	30.105±1.583	48.249±3.097	24.859±3.082	41.612±1.323	23.496±0.952	7.32706
4	HCER(18:0)	728.8	264.4	1.610±0.086	2.551±0.175	1.324±0.115	2.289±0.104	1.315±0.068	9.54884
5	HCER(18:1)	726.7	264.4	6.253±0.312	9.357±0.563	5.059±0.172	8.134±0.592	5.396±0.348	4.91347
6	HCER(20:0)	756.7	264.4	4.156±0.268	5.721±0.279	3.884±0.372	4.971±0.194	3.445±0.133	8.11254
7	HCER(20:1)	754.7	264.4	4.858±0.279	7.105±0.341	3.994±0.156	6.157±0.406	4.186±0.228	7.22202
8	HCER(22:1)	782.8	264.4	10.511±0.531	14.785±0.687	8.805±0.266	12.511±0.871	8.913±0.543	7.70428
9	HCER(24:0)	812.9	264.4	9.701±0.591	13.989±0.809	8.719±0.758	11.960±0.432	8.340±0.549	9.22257
10	HCER(24:1)	810.9	264.4	6.765±0.342	9.374±0.388	5.872±0.227	8.088±0.475	5.891±0.341	6.7015
11	HCER(26:0)	840.9	264.4	0.094±0.007	0.123±0.016	0.069±0.027	0.115±0.010	0.036±0.025	23.5027
12	HCER(26:1)	838.9	264.4	0.405±0.023	0.650±0.063	0.359±0.026	0.510±0.021	0.368±0.020	11.065
13	SM(d18:1/12:0)	647.5	184.1	10.108±0.705	13.740±1.583	8.877±0.945	11.635±0.764	11.180±1.219	4.9941
14	SM(d18:1/14:0)	675.5	184.1	361.072±24.410	508.968±72.521	339.425±30.805	416.431±39.582	395.167±43.667	3.43001
15	SM(d18:1/18:2)	727.6	184.1	62.657±3.841	109.641±14.938	55.557±5.448	83.450±12.222	71.828±7.019	4.10623
16	SM(d18:1/20:0)	759.6	184.1	458.089±29.658	413.945±46.031	416.107±32.957	607.349±54.264	310.771±38.227	13.3955
17	SM(d18:1/20:1)	757.6	184.1	258.728±15.587	229.225±24.565	215.248±17.985	326.128±30.512	168.854±25.540	8.56818
18	SM(d18:1/20:2)	755.6	184.1	15.404±0.730	17.144±1.149	13.944±1.154	20.167±1.167	11.918±1.146	8.01809
19	SM(d18:1/20:5)	749.6	184.1	4.303±0.206	5.498±0.413	3.687±0.174	5.094±0.312	4.078±0.232	8.75287
20	SM(d18:1/22:3)	781.6	184.1	18.655±1.217	24.828±2.998	20.808±1.671	24.456±1.480	20.973±1.126	13.0413
21	SM(26:1)	841.7	184.1	13.698±0.510	20.760±1.702	12.933±1.651	19.961±0.898	13.297±1.481	7.286
22	Decadienoylcarnitine_AC(10:2)	311.419	85	1.536±0.090	1.078±0.040	1.462±0.113	1.492±0.105	1.459±0.147	14.2422
23	Dodecanedioylcarnitine_AC(12:0-DC)	373.484	85	36.239±2.889	18.505±1.881	30.668±4.038	25.852±2.248	20.174±3.650	6.37592
24	Hexadecadienyl-L-carnitine_C16:2	396.577	85	36.007±2.934	20.529±2.859	33.558±6.811	26.631±2.764	19.765±5.154	3.75502
25	Hexadecenoylcarnitine_AC(16:1)	397.596	85	7.677±0.688	4.095±0.522	6.897±1.396	5.128±0.763	3.950±1.071	5.68465
26	Octanoylcarnitine_AC(8:0)	287.395	85	5.164±0.386	3.712±0.406	4.662±0.715	4.268±0.421	3.417±0.381	2.44558
27	LPA(16:0)	409.2	152.8	0.117±0.012	0.055±0.006	0.098±0.013	0.111±0.022	0.054±0.010	8.49873
28	LPA(16:1)	407.2	152.8	0.017±0.002	0.009±0.001	0.016±0.002	0.014±0.001	0.011±0.002	20.9153
29	LPA(18:0)	437.3	152.8	0.080±0.010	0.020±0.005	0.078±0.017	0.070±0.018	0.029±0.011	19.8202
30	LPA(18:1)	435.3	152.8	0.086±0.014	0.012±0.003	0.074±0.017	0.057±0.014	0.019±0.007	16.695
31	LPA(18:2)	433.2	152.8	0.504±0.126	0.035±0.016	0.330±0.081	0.308±0.083	0.074±0.033	17.3795
32	LPC(18:3)	576.3	277.2	10.988±0.636	7.694±0.374	11.565±1.074	8.824±0.475	10.888±0.816	10.3714
33	LPC(20:3)	604.4	305.2	60.786±4.920	39.759±1.868	72.894±5.319	44.768±3.214	52.456±3.989	5.27005
34	LPE(16:0)	452.3	255.2	104.351±6.957	149.395±14.147	126.959±15.547	104.467±12.068	150.130±19.511	10.3122
35	LPE(16:1)	450.3	253.2	5.585±0.579	1.941±0.252	6.996±0.660	2.999±0.421	3.902±0.550	4.01515
36	LPE(18:0)	480.3	283.3	118.378±6.444	86.192±6.521	115.323±8.905	114.115±12.866	83.885±12.411	4.28405
37	LPE(18:2)	476.3	279.2	175.586±12.378	92.979±7.232	161.772±15.695	148.255±15.750	111.348±14.884	3.06238
38	LPE(20:1)	506.3	309.3	2.714±0.177	2.064±0.110	3.222±0.258	2.130±0.063	2.753±0.151	10.3677
39	LPE(20:2)	504.3	307.3	1.553±0.163	0.728±0.115	1.739±0.207	1.183±0.131	1.138±0.089	10.0859
40	LPE(20:3)	502.3	305.2	9.451±0.894	3.977±0.298	9.669±1.121	7.278±0.743	5.784±0.633	4.50125
41	LPE(20:4)	500.3	303.2	28.876±3.919	15.419±3.007	29.168±3.139	26.047±3.311	19.006±1.504	13.2089
42	LPE(22:1)	534.4	337.3	0.361±0.032	0.149±0.008	0.378±0.051	0.239±0.007	0.302±0.028	10.9952
43	LPE(22:4)	528.3	331.3	0.493±0.040	0.218±0.018	0.486±0.028	0.332±0.017	0.345±0.009	6.23973
44	LPE(22:5)	526.3	329.2	1.859±0.221	1.389±0.207	2.328±0.366	1.363±0.163	2.311±0.375	7.3368
45	LPE(24:1)	562.4	365.3	0.174±0.009	0.116±0.009	0.201±0.018	0.148±0.012	0.159±0.021	9.65766
46	LPI(20:3)	621.3	240.9	0.046±0.015	0.090±0.037	0.069±0.032	0.067±0.045	0.194±0.089	19.2673
47	PC(12:0/18:1)	762.5	281.2	0.805±0.101	0.827±0.098	1.253±0.178	0.512±0.049	0.985±0.094	15.1619
48	PC(16:0/20:3)	842.6	305.2	11.408±0.818	7.196±0.440	12.229±0.993	7.496±0.752	10.771±0.791	12.1746
49	PC(16:0/22:6)	864.6	327.2	22.518±1.302	16.761±1.609	21.341±1.239	19.459±1.850	16.552±1.697	14.5697
50	PC(17:0/20:4)	854.6	269.2	0.215±0.022	0.175±0.011	0.184±0.012	0.184±0.031	0.125±0.017	17.8375
51	PC(18:0/18:1)	846.6	281.2	6.455±0.547	4.973±0.396	5.814±0.463	5.483±0.573	4.109±0.330	15.0032
52	PC(18:0/18:2)	844.6	279.2	69.104±2.170	64.869±3.406	64.122±4.384	69.704±5.276	55.646±5.090	6.77276
53	PC(18:0/20:4)	868.6	303.2	12.081±0.989	20.672±2.828	12.843±1.374	14.509±2.104	15.071±1.416	14.3059
54	PC(18:2/22:6)	888.6	327.2	0.393±0.016	0.442±0.068	0.427±0.018	0.396±0.039	0.543±0.054	9.28787
55	PE(14:0/22:6)	734.5	327.2	0.590±0.035	0.552±0.028	0.471±0.034	0.600±0.024	0.465±0.036	8.11767
56	PE(16:0/18:1)	716.5	281.2	7.117±0.534	5.532±0.426	7.731±0.346	4.854±0.256	7.303±0.665	7.53079
57	PE(16:0/18:3)	712.5	277.2	1.221±0.090	1.368±0.124	1.185±0.122	0.940±0.048	1.627±0.169	9.90696
58	PE(17:0/20:2)	756.6	269.2	1.325±0.082	1.952±0.273	1.522±0.206	1.483±0.232	1.564±0.117	12.0849
59	PE(18:0/20:2)	770.6	307.3	2.002±0.114	1.550±0.142	2.940±0.263	1.467±0.103	2.179±0.186	11.1062
60	PE(18:0/22:4)	794.6	331.3	1.069±0.071	0.742±0.082	0.945±0.062	0.590±0.042	0.937±0.078	15.4648
61	PE(18:1/18:1)	742.5	281.2	6.812±0.705	5.192±0.643	7.837±0.289	4.483±0.181	7.259±0.571	12.0952
62	PE(18:2/16:1)	712.5	279.2	2.164±0.160	1.660±0.250	2.557±0.134	1.467±0.144	2.325±0.242	6.93991
63	PE(18:2/18:2)	738.5	279.2	4.069±0.485	6.585±1.232	3.191±0.283	3.292±0.385	4.397±0.425	9.89939
64	PE(O-16:0/16:0)	676.5	255.2	0.416±0.024	0.377±0.025	0.282±0.029	0.396±0.041	0.298±0.030	16.5398
65	PE(O-16:0/18:2)	700.5	279.2	2.734±0.259	3.800±0.350	2.439±0.192	2.669±0.179	2.890±0.212	12.7853
66	PE(O-18:0/16:0)	704.6	255.2	2.252±0.108	3.152±0.357	1.725±0.107	2.320±0.172	1.711±0.120	12.6422
67	PE(O-18:0/22:5)	778.6	329.2	3.713±0.336	3.204±0.394	2.416±0.162	2.630±0.288	2.653±0.299	7.90979
68	PE(P-18:0/20:3)	752.6	305.2	0.935±0.102	1.349±0.167	0.869±0.083	0.782±0.068	1.067±0.096	14.7745
69	PE(P-18:0/22:5)	776.6	329.2	2.499±0.212	3.459±0.346	2.220±0.088	2.597±0.201	2.293±0.237	17.7953
70	PE(P-18:0/22:6)	774.5	327.2	16.943±1.389	22.833±2.776	14.233±0.606	17.343±0.623	14.971±1.261	13.5894
71	PG(16:0/16:1)	719.5	253.3	0.110±0.012	0.067±0.005	0.174±0.025	0.069±0.007	0.153±0.024	14.5126
72	PG(16:0/16:1)_2	719.5	255.3	0.046±0.006	0.031±0.004	0.078±0.012	0.028±0.004	0.063±0.009	14.8268
73	PG(16:0/18:1)	747.5	255.3	0.781±0.062	0.786±0.098	0.878±0.070	0.503±0.024	0.844±0.096	8.85146
74	PG(16:0/18:1)_2	747.5	281.3	2.154±0.177	2.090±0.252	2.358±0.151	1.472±0.064	2.332±0.208	7.14734
75	PI(16:0/18:2)	833.5	255.3	81.044±8.336	50.966±3.629	79.578±4.258	57.732±5.162	70.784±8.112	6.36762
76	PI(16:0/18:2)_2	833.5	279.3	74.162±7.604	47.574±3.798	74.093±4.030	52.255±4.562	65.184±7.528	7.01355
77	PI(16:0/20:0)_2	865.6	311.2	0.020±0.003	0.014±0.002	0.019±0.002	0.010±0.003	0.016±0.003	24.4326
78	PI(16:0/20:3)	859.5	255.3	19.856±1.897	13.875±0.890	23.020±1.806	12.624±0.236	19.828±1.647	8.77812
79	PI(16:0/20:3)_2	859.5	305.2	15.528±1.510	9.868±0.639	18.047±1.174	9.264±0.262	15.087±1.157	7.77349
80	PI(16:1/18:2)	831.5	253.3	1.296±0.167	0.718±0.073	1.430±0.103	0.818±0.054	1.253±0.153	10.369
81	PI(16:1/18:2)_2	831.5	279.3	1.311±0.149	0.745±0.063	1.343±0.089	0.784±0.057	1.207±0.151	8.87372
82	PI(18:0/18:1)	863.6	281.3	7.429±0.512	5.625±0.294	7.223±0.388	5.153±0.298	6.731±0.523	6.47392
83	PI(18:0/18:1)_2	863.6	283.3	12.577±0.967	9.567±0.486	11.829±0.707	8.431±0.701	11.018±0.816	7.97018
84	PI(18:0/18:2)	861.5	279.3	77.154±5.225	62.023±2.650	71.671±3.641	54.815±4.212	70.424±5.162	10.6086
85	PI(18:0/18:2)_2	861.5	283.3	88.265±6.078	69.710±3.820	82.306±3.932	60.859±3.636	83.299±7.189	8.40779
86	PI(18:0/18:3)	859.5	277.3	1.205±0.093	0.948±0.102	1.146±0.080	0.791±0.064	1.245±0.142	7.74645
87	PI(18:0/20:2)_2	889.6	307.2	1.234±0.125	0.976±0.089	1.484±0.108	0.811±0.047	1.216±0.106	6.17139
88	PI(18:0/22:4)	913.6	283.3	0.841±0.065	0.639±0.060	1.042±0.096	0.570±0.030	0.797±0.048	10.4669
89	PI(18:0/22:4)_2	913.6	331.2	0.567±0.055	0.433±0.053	0.620±0.051	0.371±0.024	0.550±0.053	9.72185
90	PI(20:0/20:3)	915.6	305.2	0.153±0.019	0.094±0.010	0.141±0.016	0.093±0.005	0.151±0.010	10.7663
91	PS(16:0/18:1)_2	760.5	281.3	0.211±0.016	0.333±0.062	0.182±0.018	0.229±0.041	0.202±0.021	9.85083
92	PS(18:1/18:2)	784.5	279.3	1.608±0.097	2.071±0.093	1.473±0.125	1.687±0.136	1.519±0.153	13.3328
93	IS_HCER (16:0)	709.7	264.4						5.56519
94	MAG(18:1) (d7)	364.4	364.4						6.23648
95	Cholesterol (d7)	393.4	393.4						7.34201
96	IS_DCER (16:0)	549.6	266.4						9.45502
97	DAG(15:0/18:1) (d7)	605.6	346.3						31.3272
98	IS_FFA_1	267.2	267.2						4.09429
99	FFA(16:0) (d9)	264.2	264.2						4.25593
100	PE(15:0/18:1) (d7)	709.5	288.3						5.2229
101	PI(15:0/18:1) (d7)	828.6	288.3						8.2779
102	PG(15:0/18:1) (d7)	740.6	288.3						10.1164
103	PC(15:0/18:1) (d7)	811.6	288.3						19.8365
